# Supplementary material for: Excessive Osteocytic Fgf23 Secretion Contributes to Pyrophosphate Accumulation and Mineralization Defect in Hyp Mice
Source: PLoS Biol. 2016 Apr 1;14(4):e1002427. doi: 10.1371/journal.pbio.1002427 (PMC4818020; doi:10.1371/journal.pbio.1002427)
Supplement: S1 Data — (XLSX) [file pbio.1002427.s001.xlsx]

## Sheet: Figure 1A
			ALP		Phosphate		calcium		Serum Fgf23
	WT		57		3.7		2.5		120
	WT		48		3.8		2.6		78
	WT		62		3.5		2.5		89
	WT		58		3.9		2.6		96
	Hyp		325		2.5		1.8		2814
	Hyp		383		2.3		2.1		1838
	Hyp		269		1.9		1.9		2040
	Hyp		220		2.7		2.5		2130
			Mean	SD	Mean	SD	Mean	SD	Mean	SD
		WT	56.25	5.90903	3.725	0.170783	2.55	0.057735	95.75	17.7834
		Hyp	299.25	70.4101	2.35	0.341565	2.075	0.30957	2205.5	423.643

## Sheet: Figure 1B
					Mean Lacunar size
				WT	16.024
				WT	23.066
				WT	23.936
				WT	22.406
				WT	19.036
				Hyp	34.452
				Hyp	43.01
				Hyp	30.29
				Hyp	42.002
				Hyp	57.362
					Mean	SD
				WT	20.8936	3.29494
				Hyp	41.4232	10.3615

## Sheet: Figure 1C
			WT	85.8475
			WT	130.328
			WT	80.8444
			WT	95.089
			Hyp	173.335
			Hyp	138.219
			Hyp	158.916
			Hyp	164.473
				Average	SD
			WT	98.0271	26.1537
			Hyp	158.736	18.5971

## Sheet: Figure 1D
			WT	4.30272
			WT	6.72277
			WT	5.58123
			WT	6.90102
			Hyp	11.3415
			Hyp	18.8725
			Hyp	10.5337
			Hyp	8.56887
				Mean	SD
			WT	5.87694	1.20136
			Hyp	12.3292	4.51493

## Sheet: Figure 2A
				OCN					SOST
			F-3	Wt 1	0.529854		F-3	Wt 1	1.09562
			F-3	Wt 2	1.09898		F-3	Wt 2	0.781147
			F-3	Wt 3	1.71733		F-3	Wt 3	1.79088
			F-3	Wt 4	1.09356		F-3	Wt 4	0.714828
			F-3	Hyp 1	0.893269		F-3	Hyp 1	1.00125
			F-3	Hyp 2	1.01689		F-3	Hyp 2	1.11484
			F-3	Hyp 3	1.10089		F-3	Hyp 3	0.994011
			F-3	Hyp 4	0.935648		F-3	Hyp 4	0.902397
			F-4	Wt 1	0.00919883		F-4	Wt 1	1.09753
			F-4	Wt 2	0.0308661		F-4	Wt 2	2.05861
			F-4	Wt 3	0.0251384		F-4	Wt 3	0.156167
			F-4	Wt 4	0.0116233		F-4	Wt 4	1.1209
			F-4	Hyp 1	1.01795		F-4	Hyp 1	2.34296
			F-4	Hyp 2	1.39442		F-4	Hyp 2	0.452294
			F-4	Hyp 3	1.1236		F-4	Hyp 3	1.35413
			F-4	Hyp 4	1.02007		F-4	Hyp 4	1.79668
			F-5	Wt 1	0.0013841		F-5	Wt 1	0.923655
			F-5	Wt 2	0.161955		F-5	Wt 2	0.288005
			F-5	Wt 3	0.169346		F-5	Wt 3	0.528753
			F-5	Wt 4	0.310824		F-5	Wt 4	1.86693
			F-5	Hyp 1	0.331864		F-5	Hyp 1	4.7877
			F-5	Hyp 2	0.229914		F-5	Hyp 2	3.42911
			F-5	Hyp 3	0.265498		F-5	Hyp 3	3.12549
			F-5	Hyp 4	0.124755		F-5	Hyp 4	2.82614
			F-6/7	Wt 1	0.00678313		F-6/7	Wt 1	4.8355
			F-6/7	Wt 2	0.00172184		F-6/7	Wt 2	2.74093
			F-6/7	Wt 3	0.0290799		F-6/7	Wt 3	3.33727
			F-6/7	Wt 4	0.049744		F-6/7	Wt 4	6.59862
			F-6/7	Hyp 1	0.0328872		F-6/7	Hyp 1	3.16599
			F-6/7	Hyp 2	0.231513		F-6/7	Hyp 2	6.12553
			F-6/7	Hyp 3	0.194237		F-6/7	Hyp 3	6.4457
			F-6/7	Hyp 4	0.280518		F-6/7	Hyp 4	12.0992
			F-8/9	Wt 1	0.0214879		F-8/9	Wt 1	9.08299
			F-8/9	Wt 2	0.12437		F-8/9	Wt 2	6.5758
			F-8/9	Wt 3	0.34025		F-8/9	Wt 3	11.8526
			F-8/9	Wt 4	0.00926281		F-8/9	Wt 4	20.5799
			F-8/9	Hyp 1	0.101192		F-8/9	Hyp 1	29.2392
			F-8/9	Hyp 2	0.0924403		F-8/9	Hyp 2	31.9409
			F-8/9	Hyp 3	0.122103		F-8/9	Hyp 3	47.1712
			F-8/9	Hyp 4	0.0834564		F-8/9	Hyp 4	34.2935
OCN		F-3		F-4		F-5		F-6/7		F-8/9
		Mean	SD	Mean	SD	Mean	SD	Mean	SD	Mean	SD
	WT	1.10993	0.485047	0.0192067	0.0104689	0.160877	0.126484	0.0218322	0.0220794	0.123843	0.153229
	Hyp	0.986674	0.0918074	1.13901	0.177271	0.238008	0.0865188	0.184789	0.107255	0.0997979	0.0165392
SOST		F-3		F-4		F-5		F-6/7		F-8/9
		Mean	SD	Mean	SD	Mean	SD	Mean	SD	Mean	SD
	WT	1.09562	0.492368	1.1083	0.776726	0.901835	0.694707	4.37808	1.72275	12.0228	6.09824
	Hyp	1.00312	0.08701	1.48652	0.799343	3.54211	0.866113	6.9591	3.73124	35.6612	7.94632

## Sheet: Figure 2B
				Ank				Enpp1				Opn				Fgf23				Tnap				FGFR1				FGFR3
		F-3	Wt 1	0.272627		F-3	Wt 1	0.531386		F-3	Wt 1	0.46399		F-3	Wt 1	1.58145		F-3	Wt 1	0.794297		F-3	Wt 1	1.5908		F-3	Wt 1	0.951978
		F-3	Wt 2	1.0266		F-3	Wt 2	1.1244		F-3	Wt 2	1.18765		F-3	Wt 2	1.92619		F-3	Wt 2	1.01589		F-3	Wt 2	1.04627		F-3	Wt 2	2.71133
		F-3	Wt 3	2.27916		F-3	Wt 3	2.45349		F-3	Wt 3	0.890796		F-3	Wt 3	0.530436		F-3	Wt 3	1.44919		F-3	Wt 3	1.10401		F-3	Wt 3	1.11651
		F-3	Wt 4	1.60938		F-3	Wt 4	0.767019		F-3	Wt 4	2.41943		F-3	Wt 4	0.618888		F-3	Wt 4	0.820599		F-3	Wt 4	0.544215		F-3	Wt 4	0.346998
		F-3	Hyp 1	0.0108475		F-3	Hyp 1	0.0821459		F-3	Hyp 1	0.97041		F-3	Hyp 1	2.27955		F-3	Hyp 1	19.3163		F-3	Hyp 1	0.789357		F-3	Hyp 1	1.01306
		F-3	Hyp 2	0.00620437		F-3	Hyp 2	0.0482053		F-3	Hyp 2	1.04403		F-3	Hyp 2	0.864387		F-3	Hyp 2	38.5427		F-3	Hyp 2	0.309551		F-3	Hyp 2	0.299936
		F-3	Hyp 3	0.0168046		F-3	Hyp 3	0.0522594		F-3	Hyp 3	0.462545		F-3	Hyp 3	1.53554		F-3	Hyp 3	57.9104		F-3	Hyp 3	1.13073		F-3	Hyp 3	0.745989
		F-3	Hyp 4	0.00494265		F-3	Hyp 4	0.0294586		F-3	Hyp 4	0.31418		F-3	Hyp 4	2.33877		F-3	Hyp 4	57.4705		F-3	Hyp 4	0.748955		F-3	Hyp 4	1.32322
		F-4	Wt 1	2.3488		F-4	Wt 1	0.93676		F-4	Wt 1	1.24651		F-4	Wt 1	1.03383		F-4	Wt 1	0.840896		F-4	Wt 1	0.682783		F-4	Wt 1	0.425877
		F-4	Wt 2	0.437392		F-4	Wt 2	1.09349		F-4	Wt 2	0.398113		F-4	Wt 2	1.45599		F-4	Wt 2	2.06551		F-4	Wt 2	0.964598		F-4	Wt 2	0.682783
		F-4	Wt 3	2.28628		F-4	Wt 3	1.17392		F-4	Wt 3	3.24616		F-4	Wt 3	0.795537		F-4	Wt 3	1.08132		F-4	Wt 3	1.07848		F-4	Wt 3	0.459934
		F-4	Wt 4	0.324894		F-4	Wt 4	1.06751		F-4	Wt 4	0.569816		F-4	Wt 4	0.835088		F-4	Wt 4	0.575744		F-4	Wt 4	1.40786		F-4	Wt 4	2.59278
		F-4	Hyp 1	0.0421302		F-4	Hyp 1	1.1706		F-4	Hyp 1	0.793542		F-4	Hyp 1	0.867239		F-4	Hyp 1	0.661815		F-4	Hyp 1	0.498961		F-4	Hyp 1	2.0017
		F-4	Hyp 2	0.330105		F-4	Hyp 2	1.1382		F-4	Hyp 2	1.01413		F-4	Hyp 2	1.20539		F-4	Hyp 2	2.33269		F-4	Hyp 2	0.124567		F-4	Hyp 2	3.88853
		F-4	Hyp 3	1.31905		F-4	Hyp 3	0.892671		F-4	Hyp 3	1.41986		F-4	Hyp 3	0.932064		F-4	Hyp 3	2.47894		F-4	Hyp 3	0.482132		F-4	Hyp 3	3.10636
		F-4	Hyp 4	0.0230116		F-4	Hyp 4	0.655766		F-4	Hyp 4	0.00363898		F-4	Hyp 4	0.789221		F-4	Hyp 4	4.6396		F-4	Hyp 4	0.795812		F-4	Hyp 4	1.23818
		F-5	Wt 1	1.12648		F-5	Wt 1	0.818658		F-5	Wt 1	1.02349		F-5	Wt 1	1.20184		F-5	Wt 1	1.12655		F-5	Wt 1	0.928436		F-5	Wt 1	1.06032
		F-5	Wt 2	0.767107		F-5	Wt 2	0.592683		F-5	Wt 2	0.757158		F-5	Wt 2	1.19935		F-5	Wt 2	0.379718		F-5	Wt 2	0.902735		F-5	Wt 2	2.94343
		F-5	Wt 3	1.0659		F-5	Wt 3	1.1385		F-5	Wt 3	1.57862		F-5	Wt 3	0.723091		F-5	Wt 3	2.75108		F-5	Wt 3	1.35039		F-5	Wt 3	1.58667
		F-5	Wt 4	1.3036		F-5	Wt 4	2.06099		F-5	Wt 4	0.836633		F-5	Wt 4	0.959431		F-5	Wt 4	0.957272		F-5	Wt 4	0.883545		F-5	Wt 4	2.53415
		F-5	Hyp 1	0.498443		F-5	Hyp 1	2.73366		F-5	Hyp 1	0.276273		F-5	Hyp 1	0.953794		F-5	Hyp 1	0.0680859		F-5	Hyp 1	0.126822		F-5	Hyp 1	2.60579
		F-5	Hyp 2	1.1855		F-5	Hyp 2	3.02164		F-5	Hyp 2	0.63868		F-5	Hyp 2	0.403251		F-5	Hyp 2	2.43429		F-5	Hyp 2	0.374847		F-5	Hyp 2	2.28505
		F-5	Hyp 3	0.72362		F-5	Hyp 3	2.63791		F-5	Hyp 3	0.326549		F-5	Hyp 3	0.530804		F-5	Hyp 3	0.765599		F-5	Hyp 3	0.207835		F-5	Hyp 3	5.03582
		F-5	Hyp 4	0.447202		F-5	Hyp 4	1.70981		F-5	Hyp 4	0.0155781		F-5	Hyp 4	1.15409		F-5	Hyp 4	0.036702		F-5	Hyp 4	0.0901753		F-5	Hyp 4	0.432785
												F-3		F-4		F-5
										Ank		Mean	SD	Mean	SD	Mean	SD
											WT	1.29694	0.85336	1.34934	1.11921	1.06577	0.223195
											Hyp	0.00969977	0.00537413	0.428575	0.610045	0.713692	0.336676
												F-3		F-4		F-5
												Mean	SD	Mean	SD	Mean	SD
										Enpp1	WT	1.21907	0.858295	1.06792	0.0984753	1.15271	0.645597
											Hyp	0.0530173	0.0218115	0.96431	0.240226	2.52576	0.567885
												F-3		F-4		F-5
												Mean	SD	Mean	SD	Mean	SD
										Opn	WT	1.24047	0.840224	1.36515	1.3064	1.04898	0.370325
											Hyp	0.697792	0.36364	0.807794	0.595559	0.31427	0.255639
												F-3		F-4		F-5
												Mean	SD	Mean	SD	Mean	SD
										Fgf23	WT	1.16424	0.69612	1.03011	0.30246	1.02093	0.228803
											Hyp	1.75456	0.696968	0.948478	0.180956	0.760483	0.352448
												F-3		F-4		F-5
												Mean	SD	Mean	SD	Mean	SD
										Tnap	WT	1.02	0.302724	1.14087	0.650094	1.30365	1.01654
											Hyp	43.31	18.3677	2.52826	1.63116	0.826169	1.12363
												F-3		F-4		F-5
												Mean	SD	Mean	SD	Mean	SD
										FGFR3	WT	1.12399	0.461367	1.03167	0.22355	1.07917	0.4576
											Hyp	0.308834	0.158344	1.31056	0.600415	0.270693	0.141489
												F-3		F-4		F-5
												Mean	SD	Mean	SD	Mean	SD
										FGFR1	WT	1.07132	0.427938	1.03343	0.299953	1.01628	0.2235
											Hyp	0.744647	0.33684	0.475368	0.27468	0.19992	0.126556

## Sheet: Figure 2C
			Ank				Enpp1				Opn				Fgf23				Tnap				FGFR1				FGFR3
	F-6/7	Wt 1	0.35388		F-6/7	Wt 1	1.58392		F-6/7	Wt 1	1.26158		F-6/7	Wt 1	0.951565		F-6/7	Wt 1	0.817612		F-6/7	Wt 1	1.52626		F-6/7	Wt 1	0.0856441
	F-6/7	Wt 2	0.244912		F-6/7	Wt 2	0.63244		F-6/7	Wt 2	0.400628		F-6/7	Wt 2	0.981034		F-6/7	Wt 2	0.916324		F-6/7	Wt 2	0.531632		F-6/7	Wt 2	0.0410635
	F-6/7	Wt 3	2.5871		F-6/7	Wt 3	0.654743		F-6/7	Wt 3	1.27884		F-6/7	Wt 3	0.926187		F-6/7	Wt 3	0.717102		F-6/7	Wt 3	0.739951		F-6/7	Wt 3	0.174585
	F-6/7	Wt 4	1.09227		F-6/7	Wt 4	1.52467		F-6/7	Wt 4	1.95184		F-6/7	Wt 4	1.15659		F-6/7	Wt 4	1.3945		F-6/7	Wt 4	1.66555		F-6/7	Wt 4	0.179742
	F-6/7	Hyp 1	5.1636		F-6/7	Hyp 1	2.48138		F-6/7	Hyp 1	4.65165		F-6/7	Hyp 1	1.89721		F-6/7	Hyp 1	0.0279163		F-6/7	Hyp 1	1.92385		F-6/7	Hyp 1	0.96008
	F-6/7	Hyp 2	5.56289		F-6/7	Hyp 2	1.1591		F-6/7	Hyp 2	5.21476		F-6/7	Hyp 2	4.49206		F-6/7	Hyp 2	0.292955		F-6/7	Hyp 2	2.41329		F-6/7	Hyp 2	1.82668
	F-6/7	Hyp 3	6.61313		F-6/7	Hyp 3	2.89287		F-6/7	Hyp 3	4.62155		F-6/7	Hyp 3	5.15644		F-6/7	Hyp 3	0.13817		F-6/7	Hyp 3	2.39579		F-6/7	Hyp 3	2.31614
	F-6/7	Hyp 4	2.21504		F-6/7	Hyp 4	2.57934		F-6/7	Hyp 4	5.31457		F-6/7	Hyp 4	2.21818		F-6/7	Hyp 4	0.0532989		F-6/7	Hyp 4	1.82513		F-6/7	Hyp 4	1.62927
	F-8/9	Wt 1	2.23651		F-8/9	Wt 1	0.96215		F-8/9	Wt 1	1.02646		F-8/9	Wt 1	1.35766		F-8/9	Wt 1	1.25861		F-8/9	Wt 1	1.12516		F-8/9	Wt 1	0.139564
	F-8/9	Wt 2	1.60297		F-8/9	Wt 2	2.13145		F-8/9	Wt 2	1.23051		F-8/9	Wt 2	0.375953		F-8/9	Wt 2	0.856349		F-8/9	Wt 2	0.680008		F-8/9	Wt 2	0.41711
	F-8/9	Wt 3	0.661014		F-8/9	Wt 3	0.131518		F-8/9	Wt 3	0.980347		F-8/9	Wt 3	1.34828		F-8/9	Wt 3	1.44794		F-8/9	Wt 3	0.847994		F-8/9	Wt 3	0.21132
	F-8/9	Wt 4	0.547241		F-8/9	Wt 4	0.487621		F-8/9	Wt 4	0.862356		F-8/9	Wt 4	1.45309		F-8/9	Wt 4	0.756315		F-8/9	Wt 4	1.54128		F-8/9	Wt 4	0.121329
	F-8/9	Hyp 1	2.78225		F-8/9	Hyp 1	1.39749		F-8/9	Hyp 1	4.91605		F-8/9	Hyp 1	5.273		F-8/9	Hyp 1	0.466193		F-8/9	Hyp 1	2.15118		F-8/9	Hyp 1	1.69846
	F-8/9	Hyp 2	4.05373		F-8/9	Hyp 2	5.21379		F-8/9	Hyp 2	7.85033		F-8/9	Hyp 2	6.59615		F-8/9	Hyp 2	0.271966		F-8/9	Hyp 2	5.76622		F-8/9	Hyp 2	3.48154
	F-8/9	Hyp 3	2.48587		F-8/9	Hyp 3	3.97136		F-8/9	Hyp 3	4.96516		F-8/9	Hyp 3	5.52558		F-8/9	Hyp 3	0.144036		F-8/9	Hyp 3	1.33804		F-8/9	Hyp 3	2.76585
	F-8/9	Hyp 4	3.5622		F-8/9	Hyp 4	3.95269		F-8/9	Hyp 4	8.23285		F-8/9	Hyp 4	4.34581		F-8/9	Hyp 4	0.259714		F-8/9	Hyp 4	1.88573		F-8/9	Hyp 4	1.97483
						F-6/7		F-8/9
				Ank		Mean	SD	Mean	SD
					WT	1.06954	1.07946	1.26193	0.803741
					Hyp	4.88866	1.88434	3.22101	0.71712
						F-6/7		F-8/9
						Mean	SD	Mean	SD
				Enpp1	WT	1.09894	0.52643	0.928184	0.871352
					Hyp	2.27817	0.766414	3.63383	1.60345
						F-6/7		F-8/9
						Mean	SD	Mean	SD
				Opn	WT	1.22322	0.635637	1.02492	0.153494
					Hyp	4.95063	0.365101	6.4911	1.79726
						F-6/7		F-8/9
						Mean	SD	Mean	SD
				Fgf23	WT	1.00384	0.104266	1.13375	0.507411
					Hyp	3.44097	1.62543	5.43514	0.925394
						F-6/7		F-8/9
						Mean	SD	Mean	SD
				Tnap	WT	0.961385	0.299981	1.15429	0.327655
					Hyp	0.128085	0.119597	0.285477	0.133554
				FGFR1		Mean	SD	Mean	SD
					WT	1.11585	0.563683	1.04861	0.37625
					Hyp	2.13951	0.30875	2.78529	2.01592
				FGFR3		Mean	SD	Mean	SD
					WT	1.17331	0.66554	1.13114	0.689572
					Hyp	3.95115	1.02058	3.30514	1.07462

## Sheet: Figure 2D
				WT F-3/4/5	92.4395
				WT F-6/7/8/9	84.1957
				Hyp F-3/4/5	84.1131
				Hyp F-6/7/8/9	59.3301
				WT F-3/4/5	98.7188
				WT F-6/7/8/9	90.8157
				Hyp F-3/4/5	103.413
				Hyp F-6/7/8/9	77.8576
				WT F-3/4/5	108.842
				WT F-6/7/8/9	99.5778
				Hyp F-3/4/5	93.0456
				Hyp F-6/7/8/9	30.831
				WT F-3/4/5	103
				WT F-6/7/8/9	86.1862
				Hyp F-3/4/5	89.2542
				Hyp F-6/7/8/9	48.4893
					Mean	SD
				WT F-3/4/5	100.75	6.92163
				WT F-6/7/8/9	90.1939	6.8431
				Hyp F-3/4/5	92.4566	8.17045
				Hyp F-6/7/8/9	54.127	19.7036

## Sheet: Figure 3A
				OCN	SOST
			WT D0	1.08147	0.472546				OCN
			WT D0	0.925305	0.526569	WT D0	1.01859	0.225075		Hyp D0	1.02968	0.308426
			WT D0	1.29729	0.40689	WT D3	0.65714	0.316285		Hyp D3	0.784582	0.0769941
			WT D0	0.770304	0.586294	WT D6	1.07931	0.545819		Hyp D6	0.93361	0.528049
			WT D3	0.469924	0.722003	WT D12	4.70493	2.69759		Hyp D12	5.83253	1.0746
			WT D3	0.596048	0.661564	WT D18	2.99501	0.400443		Hyp D18	3.11685	0.803167
			WT D3	0.441811	0.73621	WT D22	0.277465	0.134252		Hyp D22	0.318245	0.1143
			WT D3	1.12078	0.459846
			WT D6	0.735603	0.600567				SOST
			WT D6	0.700278	0.615453
			WT D6	1.0101	0.496511	WT D0	1.04841	0.38356		Hyp D0	1.08478	0.496315
			WT D6	1.87125	0.273337	WT D3	0.766181	0.228973		Hyp D3	0.506608	0.425711
			WT D12	7.75969	0.00461423	WT D6	1.30931	0.322843		Hyp D6	0.426202	0.722116
			WT D12	3.70507	0.0766767	WT D12	0.106874	0.097673		Hyp D12	0.00554851	0.00822201
			WT D12	2.65001	0.159319	WT D18	1.89999	1.22076		Hyp D18	2.94632	2.04767
			WT D18	3.45695	0.0910656	WT D22	7.8427	3.70352		Hyp D22	4.233	3.80955
			WT D18	2.74632	0.149031
			WT D18	2.78176	0.145414
			WT D22	0.388234	0.764064
			WT D22	0.128158	0.914999
			WT D22	0.316001	0.803294
			Hyp D0	0.820955	0.566067
			Hyp D0	0.904928	0.534059
			Hyp D0	1.48852	0.356379
			Hyp D0	0.904301	0.534291
			Hyp D3	0.723907	0.605456
			Hyp D3	0.780719	0.582077
			Hyp D3	0.739374	0.598999
			Hyp D3	0.894328	0.537998
			Hyp D6	0.600142	0.659689
			Hyp D6	0.592085	0.663384
			Hyp D6	1.70749	0.306193
			Hyp D6	0.834726	0.56069
			Hyp D12	5.22661	0.0267075
			Hyp D12	7.07326	0.00742569
			Hyp D12	5.19771	0.027248
			Hyp D18	2.19143	0.218934
			Hyp D18	3.52684	0.0867593
			Hyp D18	3.63228	0.0806443
			Hyp D22	0.447629	0.733247
			Hyp D22	0.276122	0.825808
			Hyp D22	0.230986	0.852053

## Sheet: Figure 3B
						D11
			ANK			ENPP1			OPN			Fgf23			Tnap			FGFR3			FGFR1
		WT 1	1.04156		WT 1	1.66008		WT 1	0.716357		WT 1	1.05349		WT 1	0.963549		WT 1	0.618952		WT 1	0.839537
		WT 2	1.1597		WT 2	0.827167		WT 2	1.13583		WT 2	1.59844		WT 2	1.18783		WT 2	1.49571		WT 2	1.16446
		WT 3	0.825735		WT 3	0.815779		WT 3	1.17589		WT 3	0.672062		WT 3	1.17963		WT 3	0.938428		WT 3	1.0229
		WT 4	1.0026		WT 4	0.892702		WT 4	1.04518		WT 4	0.93088		WT 4	0.713672		WT 4	1.24896		WT 4	0.985287
		Hyp 1	1.01308		Hyp 1	1.59245		Hyp 1	1.15569		Hyp 1	4.45883		Hyp 1	3.23403		Hyp 1	0.504827		Hyp 1	6.85413
		Hyp 2	1.02722		Hyp 2	1.73057		Hyp 2	1.26466		Hyp 2	4.3219		Hyp 2	4.63746		Hyp 2	0.480741		Hyp 2	4.16746
		Hyp 3	0.938709		Hyp 3	1.7916		Hyp 3	1.10095		Hyp 3	6.92429		Hyp 3	3.3597		Hyp 3	0.496833		Hyp 3	4.54622
		Hyp 4	1.05245		Hyp 4	1.76082		Hyp 4	1.08956		Hyp 4	2.36472		Hyp 4	2.84481		Hyp 4	0.543493		Hyp 4	7.59298
			1.0074	0.138308		1.04893	0.408838		1.01831	0.208598		1.06372	0.390331		1.01117	0.223876		1.07551	0.380303		1.00305	0.133542
			1.00787	0.0488952		1.71886	0.0878795		1.15272	0.0800172		4.51744	1.86805		3.519	0.777186		0.506474	0.0266346		5.7902	1.68945
			Phosphate					Pyrophosphate				ALP staining
		WT	3.66					WT	104.295			WT OB D12 1	20.846	24.7695	3.97204
		WT	3.68					WT	100.291			WT OB D12 2	24.944	28.226	0.553352
		WT	3.52					WT	106.716			WT OB D12 3	23.117
		WT	3.62		3.62	0.0711805		WT	105.196			WT OB D12 4	30.171
		Hyp	3.44		3.415	0.0208167		Hyp	112.103			Hyp OB D12 1	28.3
		Hyp	3.42					Hyp	110.667			Hyp OB D12 2	27.917
		Hyp	3.41					Hyp	109.115			Hyp OB D12 3	27.715
		Hyp	3.39					Hyp	110.835			Hyp OB D12 4	28.972
		Tnap Western
		WT OB D12 1	68.0915				WT OB D12 1	5
		WT OB D12 2	98.8292				WT OB D12 2	12
		WT OB D12 3	139.484		100	34.2915	WT OB D12 3	10		8	3.55903
		WT OB D12 4	97.0836		87.7702	19.2457	WT OB D12 4	5		68.25	30.4015
		Hyp OB D12 1	74.743				Hyp OB D12 1	78
		Hyp OB D12 2	58.9476				Hyp OB D12 2	86
		Hyp OB D12 3	117.683				Hyp OB D12 3	23
		Hyp OB D12 4	96.2204				Hyp OB D12 4	86

[truncated: 14 more sheets: Figure 3C, Figure 4A, Figure 4B, Figure 5A, Figure 5B, Figure 5C, Figure 6A, Figure 6B, Figure 7, Supplementary Figure 1A, Supplementary Figure 1B, Supplementary Figure 1C, Supplementary Figure 2A, Supplementary Figure 2B]
